# Supplementary material for: Service availability and readiness for basic emergency obstetric and newborn care: Analysis from Nepal Health Facility Survey 2021
Source: PLoS One. 2023 Aug 17;18(8):e0282410. doi: 10.1371/journal.pone.0282410 (PMC10434927; doi:10.1371/journal.pone.0282410)
Supplement: S1 Table — (XLSX) [file pone.0282410.s001.xlsx]

## Sheet: Sheet1
Supplementary table 1: Details of tracer items and readiness score calculation process
Domain	id	Tracer items	Measurement	Recode	Calculation for each domain	Final score
Staff and guidelines (2 indicators)	a1	Guidelines for delivery and newborn care 1	Yes	1	a=(a1+b1)/2*100	total score=(a+b+c)/3
			No	0
	b1	Staff trained in delivery and newborn care 2	Yes	1
			No	0
Equipment (14 indicators)	a2	Emergency transport 3	Yes	1	b=(a2+b2+c2+d2+e2+f2+g2+h2+i2+j2+k2+l2+m2+n2)/14*100
			No	0
	b2	Sterilization equipment	Yes	1
			No	0
	c2	Examination light 4	Yes	1
			No	0
	d2	Delivery pack 5	Yes	1
			No	0
	e2	Suction apparatus (mucus extractor)	Yes	1
			No	0
	f2	Manual vacuum extractor	Yes	1
			No	0
	g2	Vacuum aspirator or D&C kit (with speculum)	Yes	1
			No	0
	h2	Neonatal bag and mask	Yes	1
			No	0
	i2	Delivery bed	Yes	1
			No	0
	j2	Partograph 6	Yes	1
			No	0
	k2	Gloves	Yes	1
			No	0
	l2	Infant weighing scale	Yes	1
			No	0
	m2	Blood pressure apparatus	Yes	1
			No	0
	n2	Soap and running water or else alcohol-based hand disinfectant	Yes	1
			No	0
Essential medicines (11 indicators)	a3	Injectable antibiotic	Yes	1	c=(a3+b3+c3+d3+e3+f3+g3+h3+i3+j3+k3)/11*100
			No	0
	b3	Injectable uterotonic	Yes	1
			No	0
	c3	Injectable magnesium sulphate	Yes	1
			No	0
	d3	Injectable diazepam	Yes	1
			No	0
	e3	Intravenous fluids	Yes	1
			No	0
	f3	Skin disinfectant	Yes	1
			No	0
	g3	Antibiotic eye ointment	Yes	1
			No	0
	h3	Chlorhexidine	Yes	1
			No	0
	i3	Injectable gentamicin	Yes	1
			No	0
	j3	Injectable ceftriaxone	Yes	1
			No	0
	k3	Amoxicillin suspension	Yes	1
			No	0
1 The HFs in which enumerator observed Nepal Medical Standards (NMS) Volume III, Reproductive Health (RH) clinical protocols, or any other clinical protocols/guidelines were considered to have Guidelines in that HF.
2 At least one interviewed provider of delivery services at the facility reported receiving skilled birth attendant (SBA) training, advanced skilled birth attendant (ASBA) training, the maternal and newborn health update, training on routine care during labor and normal vaginal delivery, or training in active management of the third stage of labor (AMTSL) during the 24 months preceding the survey…
3 Facility had a functioning ambulance or other vehicle for emergency transport stationed at the facility and had fuel available on the day of the survey, or facility has access to an ambulance or other vehicle for emergency transport that is stationed at another facility or that operates from another facility.
4 A functioning flashlight is acceptable
5 Either the facility had a sterile delivery pack available at the delivery site or else all of the following individual equipment was present: cord clamp, episiotomy scissors, scissors (or blade) to cut cord, suture material with needle, and needle holder and four-piece wrapper
6 The HFs in which enumerator have observed blank partograph were considered to have partograph in their HF.
